# Supplementary material for: Consistent Model Selection Procedure for Random Coefficient INAR Models
Source: Entropy (Basel). 2023 Aug 16;25(8):1220. doi: 10.3390/e25081220 (PMC10453110; doi:10.3390/e25081220)
Supplement: Supplementary file 1 [file entropy-25-01220-s001.zip]

Archive with 1 entries (1 files):
- entropy-2478767-supplementary.xlsx
