# Supplementary material for: Consistent Model Selection Procedure for Random Coefficient INAR Models
Source: Entropy (Basel). 2023 Aug 16;25(8):1220. doi: 10.3390/e25081220 (PMC10453110; doi:10.3390/e25081220)
Supplement: Supplementary file 1 [file entropy-25-01220-s001.zip › entropy-2478767-supplementary.xlsx]

## Sheet: Sheet1
t	date	reporting	death
1	2022-03-13	16	0
2	2022-03-14	5	0
3	2022-03-15	8	0
4	2022-03-16	13	0
5	2022-03-17	4	0
6	2022-03-18	16	0
7	2022-03-19	9	0
8	2022-03-20	10	0
9	2022-03-21	0	1
10	2022-03-22	16	0
11	2022-03-23	19	0
12	2022-03-24	8	2
13	2022-03-25	10	0
14	2022-03-26	20	0
15	2022-03-27	24	3
16	2022-03-28	21	1
17	2022-03-29	27	1
18	2022-03-30	33	0
19	2022-03-31	45	2
20	2022-04-01	56	2
21	2022-04-02	29	0
22	2022-04-03	32	1
23	2022-04-04	38	1
24	2022-04-05	18	0
25	2022-04-06	23	0
26	2022-04-07	23	0
27	2022-04-08	32	0
28	2022-04-09	31	1
29	2022-04-10	20	0
30	2022-04-11	20	1
31	2022-04-12	16	1
32	2022-04-13	41	0
33	2022-04-14	25	0
34	2022-04-15	16	0
35	2022-04-16	19	0
36	2022-04-17	15	0
37	2022-04-18	7	0
38	2022-04-19	1	0
39	2022-04-20	6	0
40	2022-04-21	13	0
41	2022-04-22	5	1
42	2022-04-23	7	1
43	2022-04-24	12	0
44	2022-04-25	3	0
45	2022-04-26	2	1
46	2022-04-27	11	0
47	2022-04-28	16	0
48	2022-04-29	4	0
49	2022-04-30	5	0
50	2022-05-01	8	0
51	2022-05-02	7	0
52	2022-05-03	4	0
53	2022-05-04	6	0
54	2022-05-05	4	1
55	2022-05-06	4	0
56	2022-05-07	3	0
57	2022-05-08	3	0
58	2022-05-09	3	1
59	2022-05-10	4	0
60	2022-05-11	3	0
61	2022-05-12	3	1
